# Supplementary material for: Assessing effects of germline exposure to environmental toxicants by high-throughput screening in C. elegans
Source: PLoS Genet. 2019 Feb 14;15(2):e1007975. doi: 10.1371/journal.pgen.1007975 (PMC6375566; doi:10.1371/journal.pgen.1007975)
Supplement: S2 Table — Raw data for plate phenotyping, apoptotic nuclei count, RAD-51 foci count, and qRT-PCR analysis. (XLSX) [file pgen.1007975.s006.xlsx]

## Sheet: Plate Phenotyping
Plate phenotyping (col-121) (Figure 2A)
		Total eggs					Total hatched					Total adults
		1st Day	2nd Day	3rd Day	Summary		1st Day	2nd Day	3rd Day	Summary		1st Day	2nd Day	3rd Day	Summary
DMSO (0.1%)	worm 1	42	72	60	174		42	72	54	168		42	69	54	165
	worm 2	58	154	28	240		56	154	28	238		56	154	28	238
	worm 3	57	96	22	175		54	93	22	169		54	88	21	163
	worm 4	62	154	65	281		62	153	63	278		62	152	62	276
	worm 5	50	128	41	219		50	125	41	216		50	125	41	216
	worm 6	63	124	13	200		55	120	13	188		54	119	13	186
	worm 7	85	119	9	213		85	116	7	208		82	116	7	205
	worm 8	98	67	2	167		98	62	2	162		92	62	2	156
	worm 9	95	120	1	216		95	114	1	210		95	114	1	210
DBP (1 µM)	worm 1	78	70	7	155		76	68	7	151		76	68	7	151
	worm 2	45	93	71	209		45	92	69	206		45	92	69	206
	worm 3	50	76	61	187		50	65	59	174		50	65	59	174
	worm 4	58	91	84	233		58	90	83	231		58	90	83	231
	worm 5	58	92	55	205		56	88	55	199		56	88	55	199
	worm 6	60	75	37	172		60	74	35	169		60	74	35	169
	worm 7	66	96	51	213		66	96	49	211		59	91	49	199
	worm 8	56	41	14	111		56	24	5	85		45	24	4	73
	worm 9	60	93	71	224		60	93	71	224		60	93	68	221
	worm 10	73	87	14	174		70	86	12	168		70	86	12	168
DBP (10 µM)	worm 1	50	78	49	177		50	74	47	171		50	74	47	171
	worm 2	59	91	67	217		56	90	65	211		55	90	65	210
	worm 3	16	55	52	123		12	54	49	115		12	54	48	114
	worm 4	58	89	55	202		58	87	53	198		58	87	53	198
	worm 5	54	69	49	172		54	66	49	169		54	66	48	168
	worm 6	30	52	25	107		30	51	25	106		30	51	25	106
	worm 7	50	83	31	164		40	66	28	134		40	66	25	131
	worm 8	49	71	25	145		47	69	23	139		47	62	23	132
	worm 9	43	88	50	181		41	88	45	174		40	88	42	170
	worm 10	55	58	36	149		55	52	35	142		55	52	35	142
DBP (100 µM)	worm 1	56	119	9	184		52	116	9	177		52	116	9	177
	worm 2	63	113	24	200		59	108	22	189		58	108	22	188
	worm 3	60	109	40	209		58	104	39	201		58	104	38	200
	worm 4	67	63	8	138		63	60	4	127		63	60	4	127
	worm 5	64	102	30	196		64	95	24	183		59	95	24	178
	worm 6	66	129	16	211		64	124	14	202		62	118	13	193
	worm 7	95	76	2	173		84	76	1	161		81	75	1	157
	worm 8	62	105	10	177		58	100	7	165		57	98	7	162
	worm 9	69	117	11	197		63	111	10	184		63	111	10	184
	worm 10	70	100	25	195		64	89	23	176		61	88	23	172
DBP (500 µM)	worm 1	48	110	70	228		46	92	64	202		46	92	63	201
	worm 2	36	75	7	118		32	73	4	109		32	65	4	101
	worm 3	46	0	0	46		44	0	0	44		43	0	0	43
	worm 4	55	2	0	57		52	0	0	52		52	0	0	52
	worm 5	47	6	0	53		45	6	0	51		45	6	0	51
	worm 6	55	0	0	55		51	0	0	51		49	0	0	49
	worm 7	39	0	0	39		37	0	0	37		37	0	0	37
	worm 8	45	107	30	182		40	104	28	172		40	104	26	170
	worm 9	49	0	0	49		40	0	0	40		40	0	0	40
	worm 10	36	107	63	206		34	105	56	195		34	103	55	192
	worm 11	42	6	1	49		42	1	1	44		42	1	1	44
Permethrin (1 µM)	worm 1	56	94	55	205		56	92	55	203		56	92	55	203
	worm 2	50	98	65	213		50	96	65	211		50	88	65	203
	worm 3	55	92	80	227		55	92	79	226		48	92	79	219
	worm 4	57	95	78	230		52	92	78	222		52	92	78	222
	worm 5	64	90	33	187		64	90	30	184		55	90	30	175
	worm 6	19	6	12	37		15	4	12	31		15	4	12	31
	worm 7	51	70	46	167		50	68	45	163		50	68	41	159
	worm 8	51	66	56	173		50	64	55	169		47	64	55	166
	worm 9	49	86	53	188		49	85	52	186		48	80	51	179
	worm 10	66	88	72	226		63	88	66	217		60	88	66	214
Permethrin (10 µM)	worm 1	72	86	49	207		72	83	48	203		72	81	48	201
	worm 2	63	99	56	218		60	99	54	213		60	98	54	212
	worm 3	71	99	81	251		71	95	80	246		70	90	77	237
	worm 4	65	58	29	152		65	52	27	144		65	51	27	143
	worm 5	60	65	38	163		60	60	38	158		55	60	35	150
	worm 6	54	86	53	193		53	86	48	187		53	86	48	187
	worm 7	60	24	0	84		60	19	0	79		60	18	0	78
	worm 8	55	64	24	143		53	60	23	136		52	50	20	122
	worm 9	44	64	77	185		43	62	75	180		43	62	75	180
Permethrin (100 µM)	worm 1	54	84	15	153		51	74	12	137		51	73	12	136
	worm 2	24	25	1	50		20	20	1	41		18	19	0	37
	worm 3	61	129	32	222		61	124	29	214		61	119	29	209
	worm 4	66	144	18	228		65	135	14	214		65	125	14	204
	worm 5	64	81	13	158		56	71	13	140		56	71	13	140
	worm 6	69	90	29	188		66	86	27	179		61	85	26	172
	worm 7	69	120	6	195		63	110	5	178		59	106	5	170
	worm 8	71	19	15	105		67	10	14	91		67	9	14	90
	worm 9	71	135	15	221		71	120	9	200		71	115	9	195
	worm 10	56	116	32	204		52	113	25	190		51	113	24	188
Permethrin (500 µM)	worm 1	37	0	0	37		35	0	0	35		34	0	0	34
	worm 2	61	27	8	96		59	22	6	87		59	22	6	87
	worm 3	53	40	6	99		51	33	5	89		51	33	5	89
	worm 4	63	101	5	169		58	91	4	153		58	91	4	153
	worm 5	57	109	0	166		50	101	0	151		48	98	0	146
	worm 6	47	51	6	104		45	46	6	97		45	46	6	97
	worm 7	64	59	2	125		63	53	2	118		60	45	2	107
	worm 8	59	80	25	164		57	71	20	148		55	71	15	141
	worm 9	45	113	22	180		43	100	21	164		43	91	19	153
	worm 10	62	118	9	189		60	115	8	183		60	109	8	177
	worm 11	65	88	4	157		45	80	1	126		45	80	1	126
TCMTB (1 µM)	worm 1	80	91	33	204		79	88	33	200		79	88	33	200
	worm 2	57	87	70	214		54	85	68	207		54	85	68	207
	worm 3	54	76	50	180		53	73	48	174		53	73	48	174
	worm 4	75	49	16	140		73	46	13	132		70	46	12	128
	worm 5	50	47	32	129		48	47	32	127		45	47	26	118
	worm 6	61	91	51	203		61	91	49	201		58	90	49	197
	worm 7	69	36	12	117		68	35	12	115		68	32	10	110
	worm 8	46	51	28	125		46	49	27	122		46	48	26	120
	worm 9	57	79	26	162		56	79	26	161		53	78	23	154
	worm 10	73	56	12	141		68	56	8	132		68	56	8	132
TCMTB (10 µM)	worm 1	76	121	26	223		75	120	14	209		75	120	14	209
	worm 2	79	93	64	236		79	91	50	220		78	91	50	219
	worm 3	70	132	4	206		64	129	4	197		63	129	4	196
	worm 4	23	79	58	160		23	77	51	151		23	75	51	149
	worm 5	68	93	17	178		67	90	16	173		67	90	15	172
	worm 6	44	111	52	207		44	110	45	199		44	110	45	199
	worm 7	18	32	0	50		16	30	0	46		15	30	0	45
	worm 8	32	63	28	123		32	62	16	110		32	60	16	108
	worm 9	72	113	29	214		70	113	28	211		70	113	28	211
	worm 10	55	99	1	155		53	96	1	150		53	95	0	148
	worm 11	56	122	41	219		55	121	39	215		55	120	39	214
TCMTB (100 µM)	worm 1	33	2	0	35		32	2	0	34		31	2	0	33
	worm 2	21	54	64	139		21	47	64	132		21	47	58	126
	worm 3	40	0	0	40		38	0	0	38		31	0	0	31
	worm 4	17	37	16	70		17	37	15	69		17	35	14	66
	worm 5	28	58	75	161		27	53	72	152		27	53	70	150
	worm 6	17	44	18	79		11	32	9	52		11	32	8	51
	worm 7	41	78	59	178		35	75	59	169		34	74	59	167
	worm 8	19	34	18	71		18	31	17	66		18	30	16	64
	worm 9	42	40	0	82		40	33	0	73		40	32	0	72
TCMTB (500 µM)	worm 1	37	90	87	214		37	90	74	201		35	90	70	195
	worm 2	0	0	5	5		0	0	4	4		0	0	3	3
	worm 3	0	10	22	32		0	10	21	31		0	10	20	30
	worm 4	38	84	84	206		38	84	74	196		38	80	74	192
	worm 5	0	0	0	0		0	0	0	0		0	0	0	0
	worm 6	32	67	63	162		28	55	58	141		28	50	50	128
	worm 7	0	17	0	17		0	16	0	16		0	15	0	15
	worm 8	0	0	0	0		0	0	0	0		0	0	0	0
	worm 9	42	0	93	135		42	0	82	124		42	0	70	112
	worm 10	53	86	61	200		50	86	53	189		50	84	53	187
	worm 11	42	74	57	173		42	52	43	137		39	46	15	100

## Sheet: Apoptotic nuclei count
Apoptotic nuclei count (col-121) (Figure 3C)
Data in the first table shows the number of nuclei stained with Acridine Orange scored in each gonad
	cep-1: +/-				cep-1: -/-						cep-1: +/-				cep-1: -/-
n	DMSO	DBP	Permethrin	TCMTB	DMSO	DBP	Permethrin	TCMTB			DMSO	DBP	Permethrin	TCMTB	DMSO	DBP	Permethrin	TCMTB
gonad 1	0	4	6	6	0	1	1	3		Mean number of Germ cell corpses	2.15152	4.1	5.1	6.26667	1.14706	1.06667	1.36364	1.23333
gonad 2	0	2	3	7	1	0	0	0		Standard Deviation	1.39466	1.74889	1.34805	1.2299	1.01898	1.14269	1.11294	1.13512
gonad 3	0	0	6	6	0	0	2	0		Total number of gonads scored	33	30	30	30	34	30	33	30
gonad 4	0	2	3	6	0	0	2	2		SEM (Standard Error of the Mean)	0.242779	0.319302	0.246119	0.224547	0.174754	0.208626	0.193738	0.207244
gonad 5	2	4	5	6	1	0	2	0
gonad 6	2	4	5	7	2	0	2	2
gonad 7	4	3	4	7	0	1	3	1
gonad 8	1	0	4	8	0	2	0	1
gonad 9	2	3	4	8	1	0	0	0
gonad 10	4	3	5	6	1	0	1	1
gonad 11	4	5	5	7	1	1	2	0
gonad 12	4	4	6	5	0	1	0	1
gonad 13	1	4	5	5	1	0	0	2
gonad 14	0	5	8	7	0	1	1	0
gonad 15	0	5	7	6	2	0	2	0
gonad 16	3	8	6	9	1	0	0	1
gonad 17	2	6	6	8	1	1	3	2
gonad 18	2	5	5	7	3	0	2	1
gonad 19	4	5	4	8	2	3	0	0
gonad 20	3	4	3	6	2	2	0	2
gonad 21	3	5	4	5	0	2	2	2
gonad 22	2	6	4	5	1	3	1	1
gonad 23	4	5	7	4	1	2	2	1
gonad 24	3	5	6	5	2	3	2	2
gonad 25	3	6	6	6	3	3	0	0
gonad 26	1	4	7	6	0	0	2	4
gonad 27	2	2	6	4	2	0	3	3
gonad 28	2	5	3	5	1	2	0	2
gonad 29	3	6	6	7	3	3	0	0
gonad 30	4	3	4	6	3	1	2	3
gonad 31	1				0		3
gonad 32	3				0		3
gonad 33	2				2		2
gonad 34					2

## Sheet: Apoptotic nuclei count (dose)
Apoptotic nuclei count (col-121) (Supplement Figure 3)
Below are the number of nuclei stained with Acridine Orange scored in each gonad for each indicated dose of chemical treatment
	DMSO	DBP				Permethrin				TCMTB
n	0.001	1 µM	10 µM	100 µM	500 µM	1 µM	10 µM	100 µM	500 µM	1 µM	10 µM	100 µM	500 µM
gonad 1	3	2	0	2	10	0	0	5	1	3	3	5	8
gonad 2	3	0	2	3	7	2	2	6	5	2	3	6	9
gonad 3	2	0	0	5	8	2	0	7	7	0	4	6	9
gonad 4	3	3	2	5	8	0	0	6	7	0	4	4	10
gonad 5	1	4	2	4	9	0	0	6	5	2	5	8	10
gonad 6	2	3	4	6	4	2	4	6	5	2	3	5	9
gonad 7	3	2	0	3	9	3	1	6	6	3	5	6	9
gonad 8	0	3	2	6	0	0	2	7	7	3	6	6	8
gonad 9	4	2	4	6	4	3	2	5	8	2	4	6	7
gonad 10	2	0	0	7	9	4	3	5	8	3	3	5	11
gonad 11	1	3	1	5	5	3	2	6	5	3	3	5	9
gonad 12	1	1	1	5	5	3	3	6	7	2	4	5	9
gonad 13	2	2	3	6	4	3	3	7	5	0	5	6	8
gonad 14	3	2	2	6	5	2	2	8	7	0	4	4	10
gonad 15	2	1	3	5	6	0	2	5	7	0	5	4	6
gonad 16	4	2	4	6	6	2	3	5	7	0	5	4	6
gonad 17	0	2	4	6	8	3	3	4	5	2	5	5	5
gonad 18	2	3	3	6	7	3	2	4	6	0	6	5	12
gonad 19	4	2	1	5	7	2	2	5	6	1	4	5	12
gonad 20	3	4	0	4	8	4	3	6	8	3	5	6	8
gonad 21	2	4	0	5	6	0	4	6	4	2	5	5	10
gonad 22	3	3	4	4	5	2	0	5	6	3	4	6	9
gonad 23	0	2	2	4	5	4	2	7	6	3	3	6	9
gonad 24	3	2	3	3	6	4	2	7	4	2	3	6	13
gonad 25	4	0	2	6	5	3	3	5	6	2	4	7	5
gonad 26	2	3	3	4	5	3	1	5	6	1	4	7	7
gonad 27	1	4	3	7	7	2	0	6	6	0	5	5	11
gonad 28	3	0	3	6	7	3	2	5	5	3	4	4	13
gonad 29	2	2	2	5	8	3	2	4	5	2	5	5	7
gonad 30	3	2	1	6	6	2	3	5	5	2	5	5	11
gonad 31	2			4	9							7

## Sheet: RAD-51
RAD-51 foci counting (col-121) (Figure 4C)
Number of RAD-51 foci scored per nucleus in each zone is shown
DMSO							DBP							Permethrin							TCMTB
Z1	Z2	Z3	Z4	Z5	Z6	Z7	Z1	Z2	Z3	Z4	Z5	Z6	Z7	Z1	Z2	Z3	Z4	Z5	Z6	Z7	Z1	Z2	Z3	Z4	Z5	Z6	Z7
0	1	1	0	3	5	1	0	0	1	6	5	4	0	0	1	1	6	4	3	0	0	0	0	0	8	4	1
0	1	0	6	3	8	0	0	0	1	2	14	5	1	0	0	0	5	13	1	0	0	0	0	0	4	2	1
0	1	0	2	4	5	1	0	0	1	5	7	4	2	0	0	0	4	12	0	3	1	0	0	0	13	1	1
0	0	0	3	2	2	2	0	0	0	4	8	1	0	0	0	0	8	8	3	2	0	0	0	0	11	6	0
0	0	1	4	5	2	0	1	0	0	5	7	4	0	0	1	0	5	10	3	5	0	0	0	0	2	1	0
0	0	1	6	5	3	0	2	0	1	4	6	2	0	1	0	0	10	10	3	4	0	0	1	2	2	7	0
2	0	0	4	4	3	0	0	0	1	6	6	5	0	0	1	0	1	12	2	4	2	0	1	2	3	2	0
0	0	0	2	2	1	3	0	0	0	8	6	3	0	0	0	0	2	9	4	4	0	0	1	2	5	4	0
0	0	0	5	2	3	0	0	1	1	5	7	3	0	0	0	0	4	3	6	5	0	0	0	0	7	2	1
0	1	1	0	2	1	0	0	0	0	7	7	1	0	1	0	1	0	10	0	0	0	0	0	1	5	4	1
0	0	0	4	6	3	0	0	0	1	6	7	5	0	2	0	0	1	13	0	2	0	0	0	1	7	2	0
0	0	0	0	3	4	1	0	0	1	3	7	0	0	0	0	0	0	8	12	0	0	1	0	0	5	2	0
1	1	0	0	3	2	0	0	0	0	5	9	0	0	0	0	0	0	5	5	3	0	1	2	1	7	0	0
1	2	0	0	5	1	0	1	0	0	10	6	13	0	1	0	0	0	7	5	0	0	1	0	6	6	2	2
0	0	0	0	7	2	0	0	0	1	9	6	0	0	2	0	0	1	5	10	1	0	0	0	5	1	2	0
0	0	0	4	3	0	0	0	0	0	3	2	0	0	0	0	0	1	4	2	1	0	0	0	3	2	1	0
1	0	0	4	10	4	1	0	0	0	1	5	0	0	0	0	0	1	5	4	3	0	0	0	0	7	3	0
0	0	0	5	2	0	0	0	0	0	4	3	0	0	0	0	0	3	7	3	0	0	0	0	3	1	0	0
1	0	1	6	10	0	0	0	0	0	7	8	3	0	0	0	0	3	2	2	1	0	0	0	3	3	1	1
0	0	3	4	8	0	0	0	0	0	5	7	2	0	0	0	0	3	4	3	1	0	0	0	5	2	3	1
2	0	2	5	3	0	1	0	0	0	4	5	2	1	0	1	0	7	1	6	0	1	0	0	6	6	2	3
0	2	0	2	6	0	3	0	0	0	3	11	0	1	0	2	0	2	0	4	0	0	0	0	2	4	1	0
0	0	0	5	7	2	0	0	0	0	14	8	2	0	0	1	0	2	1	3	0	0	2	0	3	15	3	4
0	0	2	7	8	3	0	0	0	0	3	13	2	0	0	1	0	4	3	4	0	0	0	0	13	11	9	1
1	1	0	3	9	0	0	0	0	0	4	7	3	0	0	0	0	9	5	0	0	0	0	0	1	10	2	2
0	1	0	5	13	3	0	0	0	0	8	7	3	0	0	0	0	5	7	0	1	0	0	0	1	7	5	2
0	1	0	6	6	2	0	0	0	0	9	11	3	0	0	0	0	7	8	2	0	0	0	0	0	7	2	2
0	0	0	3	8	3	0	1	0	0	12	16	3	14	0	0	2	6	9	0	0	1	0	0	0	7	9	7
0	2	0	2	7	4	0	1	0	0	8	9	3	10	0	0	1	6	9	15	1	1	0	0	0	7	5	0
0	1	0	4	9	4	0	0	1	0	6	10	2	26	0	0	2	7	7	11	3	1	0	0	0	9	5	1
1	1	0	5	9	0	2	0	2	0	0	5	3	29	0	0	0	5	8	4	11	1	0	0	0	9	8	0
0	1	2	3	3	1	2	1	0	0	0	9	3	0	0	0	0	6	10	4	4	0	0	0	1	7	3	0
0	0	0	1	5	0	1	0	0	0	0	7	4	0	0	0	0	5	13	7	0	0	0	0	5	7	2	0
1	0	0	5	4	0	3	0	0	1	0	5	21	0	2	0	0	0	4	13	5	0	0	1	3	5	4	1
1	0	3	2	7	0	0	0	0	1	0	13	4	0	2	2	0	0	7	4	8	0	1	0	1	7	2	1
1	0	2	6	4	3	3	0	1	0	0	6	0	2	0	1	0	0	8	8	6	0	0	0	1	12	0	0
2	0	0	2	5	3	0	0	0	1	7	5	6	23	0	0	2	0	6	14	9	0	0	0	1	5	3	0
0	2	0	3	3	2	0	0	0	0	9	3	7	2	0	0	3	0	4	5	1	0	0	0	0	2	0	0
0	0	0	1	3	0	2	0	0	2	7	8	7	1	0	0	0	0	10	14	6	1	0	0	1	0	2	0
0	0	0	5	2	0	3	0	0	0	4	4	6	2	0	0	0	0	6	9	0	0	0	0	1	0	5	3
1	0	1	0	2	1	2	0	0	0	6	7	2	2	0	0	0	0	5	17	0	0	0	0	3	1	0	2
2	0	2	0	2	0	1	0	0	0	12	6	2	1	0	0	0	0	8	13	9	0	0	0	8	8	0	4
1	0	2	0	0	2	1	0	0	0	6	7	1	1	0	0	0	0	8	7	5	1	0	0	6	4	2	2
0	0	1	1	0	1	2	0	0	0	16	5	3	0	0	0	0	0	7	10	8	0	0	0	5	5	2	9
0	0	1	1	2	0	0	0	0	0	7	7	3	0	0	0	0	0	7	8	6	0	0	1	5	2	2	6
0	0	0	3	0	0	0	1	0	0	7	4	1	2	2	0	0	0	6	8	5	0	1	0	5	3	4	3
0	0	0	3	3	0	0	0	0	0	10	2	2	1	1	0	1	3	4	12	7	0	1	0	7	6	2	3
0	0	0	3	1	0	0	0	0	0	2	4	0	0	1	0	0	1	8	11	7	0	0	0	3	4	0	0
3	0	0	4	1	2	1	0	0	2	2	4	3	2	0	1	0	0	4	11		0	1	0	2	4	1	1
0	0	0	0	1	1	1	1	1	4	5	5	4	0	0	1	1	0		8		0	2	0	1	5	0	3
2	0	0	0	2	3	2	0	3	1	0	0	3	3	0	1	1	6		7		0	0	0	3	5	5	0
1	0	0	0	2	1	0	1	1	0	1	0	5	3	0	0	0	1		8		0	0	0	2	6	7	0
0	0	1	0	4	1	2	0	2	0	2	5	5	4	1	1	0	5		6		0	2	0	0	4	6	3
0	0	0	0	2	0	2	0	0	2	0	4	0	0	0	1	0	8		5		1	0	0	2	5	6	2
0	2	0	1	1	1	1	0	0	3	2	4		1	0	0	3	4		5		0	0	2	0	5	4	5
0	1	0	0	1	2	2	0	2	0	3	3			1	0	3	5		7		0	1	2	0	4	6
0	0	0	1	5	2	0	0	0	0	2				1	0	3	2		15		0	1	3	0	2	5
1	0	0	1	5		0	0	1	2	1				0	0	0	1		6		0	0	0	0	5
1	0	0	2	1		0	0	0	0	2				0	1	0	2				0	0	0	1	1
0	0	1	1	2		0	1	1	0	5				0	1	1	3				0	0	0	1	2
0	0	0	2	3		1	1	0	0	3				0	0	2	3				1	0	0	0	4
0	1	0	2	1		1	0	0	0	4				0	0	0	3				0	0	1	4	6
0	0	0	0	2		0	0	1	0	3				0	0	1	3				0	0	0	3	6
2	0	0	0	2		0	0	0	0	4				0	0	0	5				0	0	0	6	6
0	0	0	2			0	0	0	0	4				0	0	0	5				0	0	0	5	3
0	0	1	3			2	0	0	0	2				0	1	0	4				1	0	0	5	4
0	0	0	1			0	2	0	2	3				0	0	0	3				0	0	2	3	4
0	1	0	0			2	2	0	0	3				0	1	0	3				1	0	0	3	5
0	0	0	2			1	0	0	0	2				1	0	0	5				0	0	0	3
0	0	1	4			0	1	1	0	0				0	0	0	6				0	1	0	0
0	1	0	1			0	2	0	1	0				0	0	0	5				0	1	0	0
1	2	0	3			0	1	0	0	3				0	0	0	2				0	0	0	6
1	0	2	1			0	0	0	1	2				2	0	0	3				0	0	0	3
2	0	0	0				0	0	0	2				0	0	0	2				0	0	1	2
0	0	1	2				2	0	0	2				0	0	1	5				1	0	2	2
0	0	0	0				2	0	0	3				0	0	0	9				1	0	1	2
0	1	0	0				1	0	1	2					1	1	2				0	0	2	1
0	0	0	0				2	0	0	4					0	0	6				1	0	1	1
	2	0	2				1	1	0	2					0	0	3				0	0	2	3
	0	1	0				0	0	0	2					0	0					0	1	3	6
	1	0	0				0	0	0	2					0	0					0	2	3	3
	1	0	0					0	0	3					0	0					0	2	2	2
	1	0	0					0	0	3					0	1					0	0	0	5
	0	2	2					0	2	1					0	1					2	0	2	4
	0	0	1					0	3	2						0					2	0	2	2
	0	0						2	4	4						3					4	0	4	4
	0	0						2	2							0						0	3	3
	1	0						0	1							0						0	3	2
	0	0						0	0							0						0	1	5
	1	3						0	0													1		2
	0	2						2	3													1		2
	0	0						0	2													2		1
	0	0						0	2													3		0
		0						0	0													1		2
		0						1	0													0		3
		0						0	0
		0						2	0
		0						1	1
		0						1	0
		1						2	1
		0						3	0
		0						0	0
		0							2
		0							0
		0
		2

## Sheet: RAD-51(rad-54)
RAD-51 foci counting (rad-54;col-121) (Figure 4D)
Number of RAD-51 foci scored per nucleus in each zone is shown
DMSO							DBP							Permethrin							TCMTB
Z1	Z2	Z3	Z4	Z5	Z6	Z7	Z1	Z2	Z3	Z4	Z5	Z6	Z7	Z1	Z2	Z3	Z4	Z5	Z6	Z7	Z1	Z2	Z3	Z4	Z5	Z6	Z7
2	3	0	0	48	45	57	0	0	4	28	54	72	77	1	1	1	19	10	52	83	3	3	2	14	36	42	76
0	3	1	0	32	41	56	0	0	3	18	46	90	79	1	2	2	0	28	55	72	0	0	0	24	35	59	90
1	0	0	0	42	47	49	2	0	2	21	47	64	92	2	0	2	1	26	53	87	1	1	0	16	48	63	86
0	3	0	1	37	46	35	0	0	4	14	45	77	87	1	0	2	1	32	74	56	0	1	0	15	44	65	109
3	0	1	5	47	54	63	0	0	3	27	39	69	69	2	0	2	6	31	50	90	2	1	0	17	37	60	84
1	0	2	6	36	52	62	1	0	2	25	51	73	72	0	0	1	7	31	81	71	1	3	0	15	42	71	77
0	0	0	6	33	50	45	0	1	6	23	44	65	66	0	0	2	6	28	61	80	2	1	1	27	48	76	100
0	1	1	5	25	45	45	0	1	2	8	30	73	81	0	1	0	9	38	60	63	0	1	1	19	47	64	65
1	0	1	8	35	44	43	1	0	1	21	42	52	90	2	1	1	6	30	78	78	2	1	0	32	70	58	76
0	0	0	14	34	42	40	1	0	0	19	39	61	77	1	2	0	4	45	89	70	0	1	0	2	43	75	73
0	0	1	9	25	34	43	0	0	2	5	40	51	70	1	0	0	5	43	62	56	0	0	3	0	22	64	70
0	0	2	18	29	56	74	0	1	0	7	39	51	100	4	0	1	4	39	36	69	1	0	1	5	27	75	70
1	0	0	18	27	44	80	1	1	1	25	42	42	77	4	2	1	7	42	34	67	0	0	3	12	28	52	80
0	2	1	12	33	51	60	0	0	1	20	40	53	111	1	2	2	5	31	32	60	4	2	4	17	50	64	90
0	2	1	15	27	62	68	1	0	0	23	36	80	102	2	0	0	10	34	49	47	1	3	0	14	43	50	75
0	0	2	27	30	45	68	0	0	2	19	30	78	109	1	0	0	7	33	38	70	1	4	3	24	30	49	78
0	2	0	20	29	66	39	0	1	0	23	35	60	95	1	3	0	5	30	58	60	1	7	1	18	39	62	62
1	0	1	20	17	32	45	0	0	0	20	35	83	112	2	1	0	8	34	60	66	0	0	3	27	28	65	55
0	0	1	28	44	22	44	1	2	1	19	38	102	120	1	0	0	7	77	63	67	0	0	0	20	33	66	76
2	1	3	23	50	35	54	0	0	0	15	50	93	100	0	0	0	11	84	50	81	0	2	2	16	28	75	77
1	1	1	12	33	16	63	4	2	0	22	49	90	66	0	0	0	5	68	79	82	1	0	0	23	45	77	70
2	0	1	24	32	36	53	3	2	0	40	56	87	65	0	2	0	5	73	64	57	0	0	0	21	46	74	60
1	1	3	12	44	27	43	3	2	1	24	61	34	62	0	1	1	19	56	63	69	0	1	0	15	45	64	60
1	2	2	9	58	67	46	3	0	1	15	60	47	71	0	2	0	13	64	62	72	5	1	2	13	48	63
1	0	0	8	29	46	52	2	0	0	18	47	45	59	1	0	0	8	67	67	65	2	1	1	7	37	55
0	0	0	3	34	47	45	0	0	1	36	54	36	87	1	0	0	13	50	76	56	1	2	3	7	42	73
0	0	0	4	35	35	42	0	0	0	49	65	53	74	0	2	1	14	57	71		2	1	3	6	46	73
3	1	1	14	36	49		2	2	1	30	58	32	69	1	0	0	17	66			0	0	3	9	50
0	0	0	12	36	38		0	0	6	41	46	71	76	0	0	3	19	57			2	2	1	17	40
0	0	0	8	45	38		0	0	1	45	15	71		0	0	1	18	65			0	0	0	15	51
0	0	1	13	41	35		0	0	7	48	13	53		0	0	1	15				0	0	0	16	57
0	0	0	7	38	53		0	2	7	38	17	60		1	0	2	77				2	0	1	24	64
0	1	0	12	36	55		1	0	0	0	23	60		1	0	1	60				2	3	0	17	58
0	1	0	6	24	31		2	0	5	0	14	64		1	0	4	62				2	3	0	22	54
0	0	1	8	29	37		1	1	1	0	25			2	2	6	63				1	3	0	20	48
1	0	1	12	41	25		1	0	6	0	16			0	1	11	51				0	1	0	34	50
0	1	1	12	33	38		0	0	7	1	18			0	2	9	55				1	0	0	46	50
4	0	0	9	28	32		0	1	7	0	19			0	1	7	69				1	1	0
0	0	2	7	19			1	1	4	0	22			1	0	9	45				0	0	1
0	3	0	4	15			1	1	9	2	19			0	0	1	54				0	0	1
0	2	0	1	19			2	0	5	2	31			0	0	0	49				0	1	0
1	0	0	2	28			2	0	11	1	23			0	1	2	40				0	1	0
2	0	0	0	24			0	0	16	2	32			1	0	2	39				1	1	0
0	2	3	1	23			0	0	12	1	19			1	0	0	46				1	0	1
1	1	0	1	10			2	0	4	0	28			0	0	0	35				1	0	0
0	0	0	0	13			1	0	0	1	22			0	0	0	44				0	0	0
0	1	1	0				0	0	0	2				0	1	0	54				0	0	0
0	0	0					1	1	2	10				2	0	0					2	0	0
0	0	1					0	1	2	1				1	1	3					0	0	1
0	0	0					0	1	0	4				0	0	5					0	0	1
0	1	0					0	1	1	4				0	0	3					0	0	1
0	2	1					1	0	0	10				0	0	5					0	0	4
0	0	0						1	0	9				0	0	1					1	3	1
0	1	0						0	0					0	0	4					1	0	0
	3	0						0	0					0	3	2					0	0	0
	2							0	0					0	1	6						0	0
	1							1	0					1	2							0	2
	0							0	0					0	0							2	3
	1							0	1					1	0							0	2
	0							0	0					1	0							0	1
	0							1	0					1	0							2	4
	2							0	0					0	3							3	5
								1	2					0	0							0
								0	0					0	0							1
									0					0	0							2
									0						2							3
																						4
																						3
																						0
																						3
																						0
																						0
																						0
																						3
																						0
																						3

## Sheet: qRT-PCR
Quantitative RT-PCR (col-121) (Figure 6)
15°C (soma + germline)
BIOLOGICAL REPEAT 1						BIOLOGICAL REPEAT 2						BIOLOGICAL REPEAT 3
	gpd-1						gpd-1						gpd-1
	DMSO	DBP	Permethrin	TCMTB			DMSO	DBP	Permethrin	TCMTB			DMSO	DBP	Permethrin	TCMTB
TecRep_1	22.6147	23.2628	23.3765	24.0214		TecRep_1	23.0008	23.1196	22.9208	22.9431		TecRep_1	22.9752	22.9478	22.8658	22.901
TecRep_2	22.6097	23.1768	23.2349	23.3372		TecRep_2	23.0078	23.1408	22.853	22.9546		TecRep_2	22.9672	22.9104	22.9048	22.8637
TecRep_3	22.6046	22.9921	23.023	22.1269		TecRep_3	22.7947	23.0379	22.7315	22.9364		TecRep_3	23.0509	22.8691	23.0129	22.8713
	atl-1						atl-1						atl-1
	DMSO	DBP	Permethrin	TCMTB			DMSO	DBP	Permethrin	TCMTB			DMSO	DBP	Permethrin	TCMTB
TecRep_1	26.5616	27.3419	27.0801	27.1639		TecRep_1	26.8927	26.9892	26.9334	26.4514		TecRep_1	26.878	26.7596	26.7141	26.9437
TecRep_2	26.6741	27.3269	27.0418	27.0664		TecRep_2	26.9307	26.9623	27.0231	26.4132		TecRep_2	26.8973	26.8042	26.9921	26.9595
TecRep_3	26.5898	27.3521	27.0435	27.2711		TecRep_3	26.8676	26.9461	26.9372	26.4418		TecRep_3	26.8752	26.7962	26.8348	26.9102
	atm-1						atm-1						atm-1
	DMSO	DBP	Permethrin	TCMTB			DMSO	DBP	Permethrin	TCMTB			DMSO	DBP	Permethrin	TCMTB
TecRep_1	28.062	28.5818	28.2369	28.6668		TecRep_1	28.1492	28.502	28.1809	28.1389		TecRep_1	28.1406	28.1804	28.1872	27.9124
TecRep_2	28.0136	28.3862	28.3436	28.3415		TecRep_2	28.2619	28.4011	28.156	27.912		TecRep_2	28.1319	28.1539	28.256	27.9117
TecRep_3	27.9781	28.3606	28.5155	28.417		TecRep_3	28.1827	28.5829	28.2121	28.0673		TecRep_3	28.1596	28.261	28.1486	27.7048
	cep-1						cep-1						cep-1
	DMSO	DBP	Permethrin	TCMTB			DMSO	DBP	Permethrin	TCMTB			DMSO	DBP	Permethrin	TCMTB
TecRep_1	25.971	26.3307	26.2938	26.0759		TecRep_1	26.086	26.4052	25.9803	25.9651		TecRep_1	26.1106	26.2854	26.2926	26.0176
TecRep_2	25.866	26.2483	26.3419	26.0945		TecRep_2	26.0697	26.3862	26.0166	26.0776		TecRep_2	26.1534	26.2851	26.2962	25.9163
TecRep_3	25.8833	26.2736	26.4062	26.0586		TecRep_3	26.1497	26.4313	26.0538	25.9516		TecRep_3	26.1553	26.216	26.2526	25.9489
	chk-1						chk-1						chk-1
	DMSO	DBP	Permethrin	TCMTB			DMSO	DBP	Permethrin	TCMTB			DMSO	DBP	Permethrin	TCMTB
TecRep_1	25.8523	25.8039	25.9291	25.8644		TecRep_1	26.0767	25.979	25.9412	25.8421		TecRep_1	25.8234	25.8432	25.8281	25.7715
TecRep_2	25.8072	25.8414	25.882	25.886		TecRep_2	26.1417	25.9225	25.7943	25.8941		TecRep_2	25.84	25.8496	25.9044	25.8111
TecRep_3	25.9294	25.9121	25.8633	25.8346		TecRep_3	26.1558	26.0095	25.8112	25.854		TecRep_3	25.8179	25.8691	25.84	25.8754
	clk-2						clk-2						clk-2
	DMSO	DBP	Permethrin	TCMTB			DMSO	DBP	Permethrin	TCMTB			DMSO	DBP	Permethrin	TCMTB
TecRep_1	26.0387	26.3751	26.4593	26.3449		TecRep_1	26.1951	26.4175	26.2012	26.0227		TecRep_1	26.2084	26.3131	26.4164	26.0576
TecRep_2	26.052	26.3692	26.4769	26.3036		TecRep_2	26.1335	26.2152	26.1649	26.0147		TecRep_2	26.2497	26.3665	26.3231	26.0413
TecRep_3	26.0867	26.3911	26.4149	26.2943		TecRep_3	26.2621	26.4379	26.1808	25.9906		TecRep_3	26.2125	26.4585	26.4024	26.0551
	hus-1						hus-1						hus-1
	DMSO	DBP	Permethrin	TCMTB			DMSO	DBP	Permethrin	TCMTB			DMSO	DBP	Permethrin	TCMTB
TecRep_1	25.8437	26.2045	26.2866	26.0864		TecRep_1	25.923	26.2369	26.1871	25.8935		TecRep_1	26.0551	26.2376	26.1096	25.9948
TecRep_2	25.8634	26.243	26.4267	26.0594		TecRep_2	26.0281	26.2878	26.0567	25.9005		TecRep_2	26.0603	26.2691	26.0982	25.9982
TecRep_3	25.8129	26.1416	26.3637	26.1228		TecRep_3	26.0377	26.2791	25.9155	25.9191		TecRep_3	26.0118	26.2042	26.0728	25.9775
	mre-11						mre-11						mre-11
	DMSO	DBP	Permethrin	TCMTB			DMSO	DBP	Permethrin	TCMTB			DMSO	DBP	Permethrin	TCMTB
TecRep_1	25.2483	25.8985	26.0068	25.8375		TecRep_1	25.5513	25.8519	25.598	25.3129		TecRep_1	25.6165	25.7604	25.6966	25.3658
TecRep_2	25.2826	25.9559	25.9561	25.7547		TecRep_2	25.5721	25.9742	25.4126	25.371		TecRep_2	25.6742	25.7536	25.6833	25.3861
TecRep_3	25.2392	25.9024	25.892	25.7726		TecRep_3	25.6002	25.7768	25.375	25.3134		TecRep_3	25.7637	25.8181	25.5869	25.2854
	gpd-1						gpd-1						gpd-1
	DMSO	DBP	Permethrin	TCMTB			DMSO	DBP	Permethrin	TCMTB			DMSO	DBP	Permethrin	TCMTB
TecRep_1	22.4062	22.9818	22.8071	22.891		TecRep_1	22.7133	23.0065	22.7372	22.5609		TecRep_1	22.6813	22.8584	22.5667	22.5911
TecRep_2	22.3878	22.9837	22.8157	22.8821		TecRep_2	22.7469	23.0064	22.7291	22.5339		TecRep_2	22.6644	22.8518	22.5874	22.5608
TecRep_3	22.426	22.9537	22.7897	22.8441		TecRep_3	22.7252	23.0097	22.7292	22.501		TecRep_3	22.6122	22.7995	22.4401	22.546
	mrt-2						mrt-2						mrt-2
	DMSO	DBP	Permethrin	TCMTB			DMSO	DBP	Permethrin	TCMTB			DMSO	DBP	Permethrin	TCMTB
TecRep_1	26.8926	27.4931	27.394	27.1558		TecRep_1	27.1144	27.5051	27.1845	26.9952		TecRep_1	27.2435	27.3214	27.2047	27.223
TecRep_2	26.8173	27.5061	27.6146	27.3147		TecRep_2	27.0333	27.4072	27.1025	26.9095		TecRep_2	27.2763	27.2893	27.3378	27.0809
TecRep_3	26.929	27.4795	27.676	27.2861		TecRep_3	27.0255	27.4986	27.1294	26.9184		TecRep_3	27.2445	27.4112	27.2206	27.134
	msh-5						msh-5						msh-5
	DMSO	DBP	Permethrin	TCMTB			DMSO	DBP	Permethrin	TCMTB			DMSO	DBP	Permethrin	TCMTB
TecRep_1	26.8769	27.3769	27.4168	27.1226		TecRep_1	27.1579	27.2023	27.0932	26.962		TecRep_1	27.0463	27.1467	26.979	26.8201
TecRep_2	26.8874	27.3638	27.3199	27.2383		TecRep_2	27.2171	27.4429	27.0962	26.893		TecRep_2	27.0612	27.0872	26.9114	26.8261
TecRep_3	26.8472	27.3286	27.3719	27.1102		TecRep_3	27.1693	27.7846	27.0122	26.8435		TecRep_3	27.0366	27.1479	26.923	26.8803
	prmt-5						prmt-5						prmt-5
	DMSO	DBP	Permethrin	TCMTB			DMSO	DBP	Permethrin	TCMTB			DMSO	DBP	Permethrin	TCMTB
TecRep_1	26.3672	26.8479	26.8353	26.8508		TecRep_1	26.6178	26.9286	26.6475	26.2522		TecRep_1	26.6823	26.6965	26.8319	26.2174
TecRep_2	26.3732	26.8648	26.8578	26.827		TecRep_2	26.7888	26.8852	26.6106	26.1938		TecRep_2	26.7657	26.6067	26.7986	26.0978
TecRep_3	26.374	26.7978	26.8358	26.7744		TecRep_3	26.674	26.8454	26.6789	26.2909		TecRep_3	26.603	26.6598	26.7435	26.1776
	rad-51						rad-51						rad-51
	DMSO	DBP	Permethrin	TCMTB			DMSO	DBP	Permethrin	TCMTB			DMSO	DBP	Permethrin	TCMTB
TecRep_1	25.2784	25.704	25.853	25.793		TecRep_1	25.4818	25.9456	25.6307	25.3679		TecRep_1	25.7425	25.844	25.7134	25.6025
TecRep_2	25.285	25.8095	25.8482	25.7456		TecRep_2	25.5438	25.8668	25.5544	25.4102		TecRep_2	25.6675	25.7737	25.7603	25.6054
TecRep_3	25.3464	25.6674	25.8197	25.6326		TecRep_3	25.4886	25.892	25.496	25.4317		TecRep_3	25.7102	25.7453	25.7205	25.6775
	rad-54						rad-54						rad-54
	DMSO	DBP	Permethrin	TCMTB			DMSO	DBP	Permethrin	TCMTB			DMSO	DBP	Permethrin	TCMTB
TecRep_1	26.2778	26.6635	26.8688	26.6636		TecRep_1	26.735	26.892	26.7076	26.4445		TecRep_1	26.7461	26.8033	26.4436	26.3584
TecRep_2	26.2864	26.6583	26.8324	26.5881		TecRep_2	26.6868	26.9089	26.6997	26.3782		TecRep_2	26.7608	26.7163	26.4982	26.3814
TecRep_3	26.2884	26.7906	26.7965	26.5173		TecRep_3	26.6817	26.8904	26.5402	26.3958		TecRep_3	26.7917	26.7584	26.4004	26.3415
	spo-11						spo-11						spo-11
	DMSO	DBP	Permethrin	TCMTB			DMSO	DBP	Permethrin	TCMTB			DMSO	DBP	Permethrin	TCMTB
TecRep_1	26.646	26.9373	27.1015	26.9264		TecRep_1	26.9056	26.9252	26.7466	26.7389		TecRep_1	26.8458	26.8647	26.7904	26.8636
TecRep_2	26.5272	26.9528	27.0578	26.9293		TecRep_2	26.9207	27.0156	26.7689	26.7823		TecRep_2	26.808	26.823	26.806	26.7792
TecRep_3	26.5485	26.8982	27.0896	26.7935		TecRep_3	26.8355	26.9996	26.7951	26.6879		TecRep_3	26.7352	26.8528	26.8256	26.7633
	gpd-1						gpd-1						gpd-1
	DMSO	DBP	Permethrin	TCMTB			DMSO	DBP	Permethrin	TCMTB			DMSO	DBP	Permethrin	TCMTB
TecRep_1	23.1499	23.7036	23.6127	23.2656		TecRep_1	23.0352	23.6527	23.2729	23.3857		TecRep_1	23.3801	23.1216	23.3372	23.5852
TecRep_2	23.1039	23.6837	23.7332	23.3271		TecRep_2	23.097	23.6813	23.2625	23.3562		TecRep_2	23.3212	23.1828	23.3134	23.6036
TecRep_3	23.1463	23.6184	23.7026	23.0834		TecRep_3	23.2252	23.7135	23.2742	23.3395		TecRep_3	23.3696	23.1445	23.2227	23.6318
	dsb-1						dsb-1						dsb-1
	DMSO	DBP	Permethrin	TCMTB			DMSO	DBP	Permethrin	TCMTB			DMSO	DBP	Permethrin	TCMTB
TecRep_1	27.8525	28.576	28.4045	28.1509		TecRep_1	27.8981	28.2594	27.9355	27.8282		TecRep_1	28.4544	28.1567	28.4446	28.613
TecRep_2	27.8552	28.3731	28.3522	28.0152		TecRep_2	27.7941	28.2063	28.0259	27.9937		TecRep_2	28.4294	28.4631	28.4519	28.4686
TecRep_3	27.8397	28.5759	28.1842	27.974		TecRep_3	27.8935	28.2467	28.0974	27.9727		TecRep_3	28.2732	28.037	28.2666	28.2536
	dsb-2						dsb-2						dsb-2
	DMSO	DBP	Permethrin	TCMTB			DMSO	DBP	Permethrin	TCMTB			DMSO	DBP	Permethrin	TCMTB
TecRep_1	27.7504	28.2291	28.4392	28.1664		TecRep_1	28.0846	28.5202	28.0829	28.1055		TecRep_1	28.3694	28.2751	28.5663	28.7096
TecRep_2	27.8878	28.1328	28.3245	28.6469		TecRep_2	28.0618	28.5928	27.9707	28.0846		TecRep_2	28.5162	28.2913	28.5358	28.7272
TecRep_3	27.8402	28.2457	28.3954	28.0591		TecRep_3	27.9677	28.4542	28.0559	28.04		TecRep_3	28.4052	28.4122	28.6765	28.9989
25°C (only soma)
BIOLOGICAL REPEAT 1						BIOLOGICAL REPEAT 2						BIOLOGICAL REPEAT 3						BIOLOGICAL REPEAT 4
	gpd-1						gpd-1						gpd-1						gpd-1
	DMSO	DBP	Permethrin	TCMTB			DMSO	DBP	Permethrin	TCMTB			DMSO	DBP	Permethrin	TCMTB			DMSO	DBP	Permethrin	TCMTB
TecRep_1	27.129	26.5778	27.0856	29.6209		TecRep_1	29.0455	27.2597	27.0846	28.3125		TecRep_1	27.6902	28.848	28.4121	28.3284		TecRep_1	27.0518	26.9657	26.7922	27.7946
TecRep_2	27.1237	26.6922	27.1899	29.4335		TecRep_2	29.0557	27.2885	27.0773	28.4559		TecRep_2	27.7141	28.9211	28.3284	28.27		TecRep_2	27.0737	27.0257	26.8012	27.3566
TecRep_3	27.1582	26.717	27.0167	29.2155		TecRep_3	28.904	27.2385	26.9898	28.1219		TecRep_3	27.6918	28.83	28.5531	28.4979		TecRep_3	27.0055	26.9158	26.5108
	atl-1						atl-1						atl-1						atl-1
	DMSO	DBP	Permethrin	TCMTB			DMSO	DBP	Permethrin	TCMTB			DMSO	DBP	Permethrin	TCMTB			DMSO	DBP	Permethrin	TCMTB
TecRep_1	29.0833	29.2941	29.4843	33.1903		TecRep_1	32.2859	30.8446	29.0866	30.1932		TecRep_1	28.7237	31.358	31.0855	30.1064		TecRep_1	29.9403	29.8911	29.2113	30.4321
TecRep_2	29.0226	29.6359	29.5458	33.2842		TecRep_2	31.4102	30.416	29.0855	30.1925		TecRep_2	29.0907	31.4359	31.3276	30.0821		TecRep_2	29.4521	29.9455	29.7622	30.8359
TecRep_3	29.0276	29.5019	29.5884	32.2973		TecRep_3	31.205	30.6999	29.2201	30.0208		TecRep_3	28.6995	31.584	32.0079	30.2409		TecRep_3	29.6204	30.1318	29.5605	30.4703
	atm-1						atm-1						atm-1						atm-1
	DMSO	DBP	Permethrin	TCMTB			DMSO	DBP	Permethrin	TCMTB			DMSO	DBP	Permethrin	TCMTB			DMSO	DBP	Permethrin	TCMTB
TecRep_1	30.4889	30.2153	30.8026	33.4133		TecRep_1	32.3412	31.2561	29.6838	30.2593		TecRep_1	29.2262	32.1053	30.9992	30.9477		TecRep_1	30.8666	31.0429	29.947	31.694
TecRep_2	30.1069	30.3687	30.6886	33.428		TecRep_2	32.8789	31.3471	29.7415	29.9493		TecRep_2	28.9681	31.9564	31.5837	30.4059		TecRep_2	31.1047	30.9871	30.3345	31.8438
TecRep_3	30.1041	30.2254	30.503	34.0976		TecRep_3	32.2235	31.0051	29.7991	30.1845		TecRep_3	29.2934	31.8714	31.8442	30.9747		TecRep_3	31.1657	30.5527	30.0368	31.6326
	cep-1						cep-1						cep-1						cep-1
	DMSO	DBP	Permethrin	TCMTB			DMSO	DBP	Permethrin	TCMTB			DMSO	DBP	Permethrin	TCMTB			DMSO	DBP	Permethrin	TCMTB
TecRep_1	29.8169	28.9747	29.937	32.3282		TecRep_1	31.6215	30.1677	29.9389	30.9119		TecRep_1	30.0721	31.3302	30.9353	30.9367		TecRep_1	30.1455	29.9004	29.7007	30.9901
TecRep_2	29.828	29.0347	29.7945	32.5831		TecRep_2	31.8036	30.0181	29.7304	30.8572		TecRep_2	30.1616	31.9467	30.7867	30.8751		TecRep_2	29.9912	30.2701	29.7389	31.7509
TecRep_3	29.8676	29.177	29.9098	32.0203		TecRep_3	32.0522	29.8102	29.9399	30.8595		TecRep_3	30.2109	31.6548	30.6669	31.36		TecRep_3	30.0054	30.2359	29.7464	31.4149
	chk-1						chk-1						chk-1						chk-1
	DMSO	DBP	Permethrin	TCMTB			DMSO	DBP	Permethrin	TCMTB			DMSO	DBP	Permethrin	TCMTB			DMSO	DBP	Permethrin	TCMTB
TecRep_1	29.7813	29.0173	29.6232	34.5245		TecRep_1	31.4346	30.0865	29.7647	32.1367		TecRep_1	29.8436	32.2196	30.8505	30.9359		TecRep_1	29.9862	30.8944	29.8252	31.1709
TecRep_2	29.8725	29.1073	30.0656	33.8759		TecRep_2	31.6929	30.2228	29.8351	31.4611		TecRep_2	29.8483	31.8277	31.3521	30.9493		TecRep_2	29.7786	30.1922	29.7159	31.3065
TecRep_3	29.8457	28.9507	29.7771	33.692		TecRep_3	32.1004	30.1294	29.8839	31.2923		TecRep_3	30.0632	32.0795	31.1775	30.9187		TecRep_3	29.7306	30.7796	29.871	30.8601
	clk-2						clk-2						clk-2						clk-2
	DMSO	DBP	Permethrin	TCMTB			DMSO	DBP	Permethrin	TCMTB			DMSO	DBP	Permethrin	TCMTB			DMSO	DBP	Permethrin	TCMTB
TecRep_1	28.8202	29.0231	29.4026	31.5096		TecRep_1	31.2063	30.4771	28.8745	29.1516		TecRep_1	28.8769	30.4744	31.1257	30.0733		TecRep_1	30.2033	29.4537	28.9151	30.6253
TecRep_2	28.9321	28.9802	29.179	31.4923		TecRep_2	31.9907	30.1294	28.8929	29.6173		TecRep_2	28.9375	30.5439	30.0662	30.104		TecRep_2	30.4482	29.8828	29.267	30.5253
TecRep_3	29.0844	28.959	29.4876	32.0173		TecRep_3	31.1609	29.9303	28.9678	29.3326		TecRep_3	28.874	30.2693	30.5134	30.0951		TecRep_3	30.318	29.7388	29.2032	30.7168
	hus-1						hus-1						hus-1						hus-1
	DMSO	DBP	Permethrin	TCMTB			DMSO	DBP	Permethrin	TCMTB			DMSO	DBP	Permethrin	TCMTB			DMSO	DBP	Permethrin	TCMTB
TecRep_1	29.0777	29.1671	29.8835	31.7725		TecRep_1	31.4498	30.3157	29.171	30.0049		TecRep_1	28.9617	30.3789	30.6334	30.1306		TecRep_1	31.0315	30.029	28.8784	31.3621
TecRep_2	29.1805	29.226	29.8267	32.0998		TecRep_2	31.2577	30.2094	29.1846	29.7704		TecRep_2	28.9988	30.3286	30.6626	30.4232		TecRep_2	31.1709	29.9425	29.0492	32.1236
TecRep_3	29.1175	29.1148	29.3568	31.6972		TecRep_3	31.624	30.1913	29.0269	29.3936		TecRep_3	28.9802	30.9477	30.7302	30.5996		TecRep_3	30.6962	29.8994	29.4113	31.459
	mre-11						mre-11						mre-11						mre-11
	DMSO	DBP	Permethrin	TCMTB			DMSO	DBP	Permethrin	TCMTB			DMSO	DBP	Permethrin	TCMTB			DMSO	DBP	Permethrin	TCMTB
TecRep_1	30.52	29.451	30.5648	33.9958		TecRep_1	32.031	30.5193	30.0514	33.0501		TecRep_1	30.1812	32.9005	31.9988	31.7449		TecRep_1	30.6778	31.3094	30.1368	32.278
TecRep_2	30.4395	29.1611	30.2935	34.5425		TecRep_2	32.4004	30.6635	30.3234	32.5152		TecRep_2	31.0912	33.2133	31.5294	31.6244		TecRep_2	30.4756	31.0566	30.4236	32.2417
TecRep_3	30.7081	29.4765	30.3617	34.5844		TecRep_3	32.3225	30.6686		32.292		TecRep_3	30.8407	33.0164	32.0198	32.0624		TecRep_3	30.2842	31.5928	30.2499	32.2594
	gpd-1						gpd-1						gpd-1						gpd-1
	DMSO	DBP	Permethrin	TCMTB			DMSO	DBP	Permethrin	TCMTB			DMSO	DBP	Permethrin	TCMTB			DMSO	DBP	Permethrin	TCMTB
TecRep_1	27.3107	26.9431	27.2254	29.6267		TecRep_1	28.9776	27.4396	27.3996	28.4322		TecRep_1	27.8432	29.3581	28.4901	28.6291		TecRep_1	27.0518	26.9657	26.7922	27.7946
TecRep_2	27.2493	26.9099	27.3124	29.6022		TecRep_2	29.1243	27.4445	27.4264	28.4978		TecRep_2	27.7258	29.0616	28.5154	28.4698		TecRep_2	27.0737	27.0257	26.8012	27.3566
TecRep_3	27.2523	26.8881	27.2574	29.7208		TecRep_3	29.1339	27.4664	27.438	28.4549		TecRep_3	27.731	29.0997	28.7759	28.591		TecRep_3	27.0055	26.9158	26.5108
	mrt-2						mrt-2						mrt-2						mrt-2
	DMSO	DBP	Permethrin	TCMTB			DMSO	DBP	Permethrin	TCMTB			DMSO	DBP	Permethrin	TCMTB			DMSO	DBP	Permethrin	TCMTB
TecRep_1	29.007	29.3655	29.5071	31.1932		TecRep_1	31.0883	30.1228	29.1414	29.3739		TecRep_1	28.8075	30.5455	30.0496	29.9606		TecRep_1	29.841	29.2661	28.8083	29.8957
TecRep_2	28.9402	29.4751	29.7562	31.3885		TecRep_2	31.178	30.2274	29.0171	29.527		TecRep_2	28.8125	30.1211	30.3095	29.7468		TecRep_2	29.7709	29.0547	28.7194	29.985
TecRep_3	28.983	29.3761	29.6273	31.0691		TecRep_3	31.0244	30.2779	28.8846	29.1906		TecRep_3	28.8243	30.616	30.4434	29.8373		TecRep_3	29.8702	29.2728	28.6442	29.9142
	msh-5						msh-5						msh-5						msh-5
	DMSO	DBP	Permethrin	TCMTB			DMSO	DBP	Permethrin	TCMTB			DMSO	DBP	Permethrin	TCMTB			DMSO	DBP	Permethrin	TCMTB
TecRep_1	30.0402	29.855	30.7558	32.7855		TecRep_1	32.0276	30.9144	30.1439	31.0233		TecRep_1	29.9847	32.0133	32.0941	31.0801		TecRep_1	30.4098	30.4481	29.8769	31.1369
TecRep_2	29.8937	30.0564	30.2936	33.2458		TecRep_2	32.7434	31.0137	30.1826	30.9185		TecRep_2	29.8908	32.2347	31.5228	30.8818		TecRep_2	30.6947	30.5495	29.7845	31.0865
TecRep_3	29.8565	30.0693	30.6179	32.316		TecRep_3	32.4811	31.493	29.9409	30.7894		TecRep_3	30.0896	32.9875	32.39	31.2919		TecRep_3	30.2807	30.8529	30.1342	31.082
	prmt-5						prmt-5						prmt-5						prmt-5
	DMSO	DBP	Permethrin	TCMTB			DMSO	DBP	Permethrin	TCMTB			DMSO	DBP	Permethrin	TCMTB			DMSO	DBP	Permethrin	TCMTB
TecRep_1	28.1781	28.2721	28.6208	30.4284		TecRep_1	29.8946	29.2882	27.917	28.2197		TecRep_1	27.7129	29.8412	29.6718	28.5418		TecRep_1	28.7498	28.8269	27.8321	28.7172
TecRep_2	28.1989	28.253	28.5493	30.1906		TecRep_2	29.818	29.2207	27.8714	28.2848		TecRep_2	27.7574	29.781	29.5514	28.5745		TecRep_2	28.8573	28.8446	27.8241	28.7933
TecRep_3	28.0978	28.3147	28.3667	30.2769		TecRep_3	29.9098	29.1722	27.8338	28.3659		TecRep_3	27.7748	29.936	29.5701	28.7847		TecRep_3	28.8326	28.8493	27.7454	28.3271
	rad-51						rad-51						rad-51						rad-51
	DMSO	DBP	Permethrin	TCMTB			DMSO	DBP	Permethrin	TCMTB			DMSO	DBP	Permethrin	TCMTB			DMSO	DBP	Permethrin	TCMTB
TecRep_1	29.0319	28.3167	29.1513	31.0545		TecRep_1	30.8225	29.4125	28.9543	29.706		TecRep_1	28.8749	30.4564	30.2524	29.8249		TecRep_1	29.35	28.9517	28.5269	29.9436
TecRep_2	29.3605	28.434	28.9356	30.9835		TecRep_2	31.0753	29.3138	28.9481	29.6225		TecRep_2	29.0541	30.2288	30.2164	29.8808		TecRep_2	29.4302	29.0696	28.6371	30.0231
TecRep_3	29.0461	28.4805	29.0381	31.4078		TecRep_3	30.1426	29.2052	28.9432	29.7104		TecRep_3	29.0252	30.3735	29.9111	29.922		TecRep_3	29.1192	28.8128	28.5183	29.7692
	rad-54						rad-54						rad-54						rad-54
	DMSO	DBP	Permethrin	TCMTB			DMSO	DBP	Permethrin	TCMTB			DMSO	DBP	Permethrin	TCMTB			DMSO	DBP	Permethrin	TCMTB
TecRep_1	30.4906	29.495	30.2214	32.5297		TecRep_1	32.7404	30.2247	30.0893	31.0403		TecRep_1	30.0085	31.9892	31.8594	31.5912		TecRep_1	31.0567	30.3448	29.9065	31.3154
TecRep_2	30.1232	29.9619	30.2858	32.1894		TecRep_2	32.029	30.9529	30.0599	31.0051		TecRep_2	30.2407	32.0848	31.6839	31.2437		TecRep_2	30.6146	31.0057	29.9161	31.1224
TecRep_3	30.156	29.906	30.339	33.1545		TecRep_3	32.1685	30.0976	30.754	31.537		TecRep_3	30.2865	32.0155	31.6307	31.5799		TecRep_3	30.9781	30.5678	29.8377	31.4329
	gpd-1						gpd-1						gpd-1						gpd-1
	DMSO	DBP	Permethrin	TCMTB			DMSO	DBP	Permethrin	TCMTB			DMSO	DBP	Permethrin	TCMTB			DMSO	DBP	Permethrin	TCMTB
TecRep_1	27.1239	26.5947	27.0223	29.4647		TecRep_1	28.6218	27.2188	27.276	28.3438		TecRep_1	27.4368	27.3407	27.1493	28.3401		TecRep_1	27.0518	26.9657	26.7922	27.7946
TecRep_2	27.2578	26.5944	26.9111	29.3115		TecRep_2	28.8368	27.2317	27.213	28.3722		TecRep_2	27.4074	27.3957	27.1199	27.7625		TecRep_2	27.0737	27.0257	26.8012	27.3566
TecRep_3	27.2359	26.6528	26.968	29.1178		TecRep_3	28.7398	27.3373	27.1622	28.4262		TecRep_3	27.6383	27.3392	27.111	27.7105		TecRep_3	27.0055	26.9158	26.5108
	spo-11						spo-11						spo-11						spo-11
	DMSO	DBP	Permethrin	TCMTB			DMSO	DBP	Permethrin	TCMTB			DMSO	DBP	Permethrin	TCMTB			DMSO	DBP	Permethrin	TCMTB
TecRep_1	33.0479	31.1896	32.4926	36.5533		TecRep_1	34.5375	32.6663	33.3395	36.0652		TecRep_1	32.4102	33.2435	31.8883	33.7807		TecRep_1	30.5713	30.995	30.6748	32.7067
TecRep_2	32.4762	31.5018	33.0269	36.0696		TecRep_2	35.5242	32.3512	32.7978	37.546		TecRep_2	32.4827	32.7976	32.641	33.8921		TecRep_2	30.782	30.8088	30.8185	33.4526
TecRep_3	32.8377	31.3784	32.402	36.8128		TecRep_3	33.8177	32.3801	32.65	36.0863		TecRep_3	32.3536	32.9056	31.9454	34.5548		TecRep_3	30.8826	31.2002	30.8868	32.5081
	dsb-1						dsb-1						dsb-1						dsb-1
	DMSO	DBP	Permethrin	TCMTB			DMSO	DBP	Permethrin	TCMTB			DMSO	DBP	Permethrin	TCMTB			DMSO	DBP	Permethrin	TCMTB
TecRep_1	33.2758	32.0631	32.8815	36.647		TecRep_1	35.8614	32.8534	33.154	37.2155		TecRep_1	34.5716	34.613	32.8428	35.4932		TecRep_1	30.6683	31.2305	30.7664	32.1563
TecRep_2	33.2663	31.9011	32.8726	36.5864		TecRep_2	36.3454	33.0734	33.1215	37.7531		TecRep_2	32.8347	35.0902	32.6615	35.7529		TecRep_2	30.8864	31.3883	30.7122	32.4534
TecRep_3	32.9756	31.8766	33.0681	36.2976		TecRep_3	36.1909	32.7673	34.5851	36.9752		TecRep_3	32.8382	34.8912	32.7672	35.5434		TecRep_3	30.6758	31.2396	30.688
	dsb-2						dsb-2						dsb-2						dsb-2
	DMSO	DBP	Permethrin	TCMTB			DMSO	DBP	Permethrin	TCMTB			DMSO	DBP	Permethrin	TCMTB			DMSO	DBP	Permethrin	TCMTB
TecRep_1	31.7614	30.8793	31.7085	36.0456		TecRep_1	34.8554	32.0587	31.8625	35.5123		TecRep_1	31.9489	31.9736	31.6367	33.6124		TecRep_1	30.5863	31.2055	30.623	32.4635
TecRep_2	32.1045	30.9779	31.8791	36.2866		TecRep_2	34.9704	31.6871	31.7706	34.7626		TecRep_2	32.07	32.6439	31.727	33.7383		TecRep_2	30.9563	30.9485	30.6231	32.2502
TecRep_3	31.6556	30.9697	32.0937	35.4725		TecRep_3	33.4515	32.4815	32.1854	34.8589		TecRep_3	32.3286	32.214	31.5547	33.6125		TecRep_3	30.8582	30.9769	30.247	32.0213
